# Supplementary material for: Epigenome-Wide Association Studies of Proteasome Inhibitor-Related Cardiotoxicity in Patients with Multiple Myeloma
Source: Cancers (Basel). 2026 Feb 3;18(3):505. doi: 10.3390/cancers18030505 (PMC12896721; doi:10.3390/cancers18030505)
Supplement: Supplementary file 1 [file cancers-18-00505-s001.zip]

Archive with 2 entries (2 files):
- Supplemental materials-table S7.xlsx
- Supplemental materials.pdf
